# Supplementary material for: Non-line-of-sight reconstruction with signal–object collaborative regularization
Source: Light Sci Appl. 2021 Sep 24;10:198. doi: 10.1038/s41377-021-00633-3 (PMC8463571; doi:10.1038/s41377-021-00633-3)
Supplement: Supplementary file 2 — Dataset [file 41377_2021_633_MOESM2_ESM.zip]

Archive with 352 entries (295 files):
- NLOS_SOCR_code/
- NLOS_SOCR_code/NLOS_SOCR_reconstructions/
- NLOS_SOCR_code/read me.assets/
- NLOS_SOCR_code/read me.md
- NLOS_SOCR_code/NLOS_SOCR_reconstructions/confocal/
- NLOS_SOCR_code/NLOS_SOCR_reconstructions/non-confocal/
- NLOS_SOCR_code/read me.assets/three view after hard-thresholding.png
- NLOS_SOCR_code/NLOS_SOCR_reconstructions/confocal/measured_data/
- NLOS_SOCR_code/NLOS_SOCR_reconstructions/confocal/synthetic_data/
- NLOS_SOCR_code/NLOS_SOCR_reconstructions/non-confocal/measured_data/
- NLOS_SOCR_code/NLOS_SOCR_reconstructions/non-confocal/synthetic_data/
- NLOS_SOCR_code/NLOS_SOCR_reconstructions/confocal/measured_data/demo_dragon_15s/
- NLOS_SOCR_code/NLOS_SOCR_reconstructions/confocal/measured_data/demo_dragon_60min/
- NLOS_SOCR_code/NLOS_SOCR_reconstructions/confocal/measured_data/demo_outdoor_10min/
- NLOS_SOCR_code/NLOS_SOCR_reconstructions/confocal/measured_data/demo_statue_10min/
- NLOS_SOCR_code/NLOS_SOCR_reconstructions/confocal/synthetic_data/demo_bunny/
- NLOS_SOCR_code/NLOS_SOCR_reconstructions/confocal/synthetic_data/demo_pyramid/
- NLOS_SOCR_code/NLOS_SOCR_reconstructions/confocal/synthetic_data/demo_T/
- NLOS_SOCR_code/NLOS_SOCR_reconstructions/confocal/synthetic_data/demo_USAF/
- NLOS_SOCR_code/NLOS_SOCR_reconstructions/non-confocal/measured_data/demo_NLOS/
- NLOS_SOCR_code/NLOS_SOCR_reconstructions/non-confocal/measured_data/demo_office_scene/
- NLOS_SOCR_code/NLOS_SOCR_reconstructions/non-confocal/measured_data/demo_shelf/
- NLOS_SOCR_code/NLOS_SOCR_reconstructions/non-confocal/synthetic_data/demo_K/
- NLOS_SOCR_code/NLOS_SOCR_reconstructions/confocal/measured_data/demo_dragon_15s/basic_settings.m
- NLOS_SOCR_code/NLOS_SOCR_reconstructions/confocal/measured_data/demo_dragon_15s/con_Sig.mat
- NLOS_SOCR_code/NLOS_SOCR_reconstructions/confocal/measured_data/demo_dragon_15s/inverse problem solver/
- NLOS_SOCR_code/NLOS_SOCR_reconstructions/confocal/measured_data/demo_dragon_15s/main.m
- NLOS_SOCR_code/NLOS_SOCR_reconstructions/confocal/measured_data/demo_dragon_15s/save results/
- NLOS_SOCR_code/NLOS_SOCR_reconstructions/confocal/measured_data/demo_dragon_15s/solution viewer/
- NLOS_SOCR_code/NLOS_SOCR_reconstructions/confocal/measured_data/demo_dragon_60min/basic_settings.m
- NLOS_SOCR_code/NLOS_SOCR_reconstructions/confocal/measured_data/demo_dragon_60min/con_Sig.mat
- NLOS_SOCR_code/NLOS_SOCR_reconstructions/confocal/measured_data/demo_dragon_60min/inverse problem solver/
- NLOS_SOCR_code/NLOS_SOCR_reconstructions/confocal/measured_data/demo_dragon_60min/main.m
- NLOS_SOCR_code/NLOS_SOCR_reconstructions/confocal/measured_data/demo_dragon_60min/save results/
- NLOS_SOCR_code/NLOS_SOCR_reconstructions/confocal/measured_data/demo_dragon_60min/solution viewer/
- NLOS_SOCR_code/NLOS_SOCR_reconstructions/confocal/measured_data/demo_outdoor_10min/basic_settings.m
- NLOS_SOCR_code/NLOS_SOCR_reconstructions/confocal/measured_data/demo_outdoor_10min/con_Sig.mat
- NLOS_SOCR_code/NLOS_SOCR_reconstructions/confocal/measured_data/demo_outdoor_10min/inverse problem solver/
- NLOS_SOCR_code/NLOS_SOCR_reconstructions/confocal/measured_data/demo_outdoor_10min/main.m
- NLOS_SOCR_code/NLOS_SOCR_reconstructions/confocal/measured_data/demo_outdoor_10min/save results/
- NLOS_SOCR_code/NLOS_SOCR_reconstructions/confocal/measured_data/demo_outdoor_10min/solution viewer/
- NLOS_SOCR_code/NLOS_SOCR_reconstructions/confocal/measured_data/demo_statue_10min/basic_settings.m
- NLOS_SOCR_code/NLOS_SOCR_reconstructions/confocal/measured_data/demo_statue_10min/con_Sig.mat
- NLOS_SOCR_code/NLOS_SOCR_reconstructions/confocal/measured_data/demo_statue_10min/inverse problem solver/
- NLOS_SOCR_code/NLOS_SOCR_reconstructions/confocal/measured_data/demo_statue_10min/main.m
- NLOS_SOCR_code/NLOS_SOCR_reconstructions/confocal/measured_data/demo_statue_10min/save results/
- NLOS_SOCR_code/NLOS_SOCR_reconstructions/confocal/measured_data/demo_statue_10min/solution viewer/
- NLOS_SOCR_code/NLOS_SOCR_reconstructions/confocal/synthetic_data/demo_bunny/basic_settings.m
- NLOS_SOCR_code/NLOS_SOCR_reconstructions/confocal/synthetic_data/demo_bunny/con_Sig.mat
- NLOS_SOCR_code/NLOS_SOCR_reconstructions/confocal/synthetic_data/demo_bunny/inverse problem solver/
- NLOS_SOCR_code/NLOS_SOCR_reconstructions/confocal/synthetic_data/demo_bunny/main.m
- NLOS_SOCR_code/NLOS_SOCR_reconstructions/confocal/synthetic_data/demo_bunny/save results/
- NLOS_SOCR_code/NLOS_SOCR_reconstructions/confocal/synthetic_data/demo_bunny/solution viewer/
- NLOS_SOCR_code/NLOS_SOCR_reconstructions/confocal/synthetic_data/demo_pyramid/basic_settings.m
- NLOS_SOCR_code/NLOS_SOCR_reconstructions/confocal/synthetic_data/demo_pyramid/con_Sig.mat
- NLOS_SOCR_code/NLOS_SOCR_reconstructions/confocal/synthetic_data/demo_pyramid/inverse problem solver/
- NLOS_SOCR_code/NLOS_SOCR_reconstructions/confocal/synthetic_data/demo_pyramid/main.m
- NLOS_SOCR_code/NLOS_SOCR_reconstructions/confocal/synthetic_data/demo_pyramid/save results/
- NLOS_SOCR_code/NLOS_SOCR_reconstructions/confocal/synthetic_data/demo_pyramid/solution viewer/
- NLOS_SOCR_code/NLOS_SOCR_reconstructions/confocal/synthetic_data/demo_T/basic_settings.m
- NLOS_SOCR_code/NLOS_SOCR_reconstructions/confocal/synthetic_data/demo_T/con_Sig.mat
- NLOS_SOCR_code/NLOS_SOCR_reconstructions/confocal/synthetic_data/demo_T/inverse problem solver/
- NLOS_SOCR_code/NLOS_SOCR_reconstructions/confocal/synthetic_data/demo_T/main.m
- NLOS_SOCR_code/NLOS_SOCR_reconstructions/confocal/synthetic_data/demo_T/save results/
- NLOS_SOCR_code/NLOS_SOCR_reconstructions/confocal/synthetic_data/demo_T/solution viewer/
- NLOS_SOCR_code/NLOS_SOCR_reconstructions/confocal/synthetic_data/demo_USAF/basic_settings.m
- NLOS_SOCR_code/NLOS_SOCR_reconstructions/confocal/synthetic_data/demo_USAF/con_Sig.mat
- NLOS_SOCR_code/NLOS_SOCR_reconstructions/confocal/synthetic_data/demo_USAF/inverse problem solver/
- NLOS_SOCR_code/NLOS_SOCR_reconstructions/confocal/synthetic_data/demo_USAF/main.m
- NLOS_SOCR_code/NLOS_SOCR_reconstructions/confocal/synthetic_data/demo_USAF/save results/
- NLOS_SOCR_code/NLOS_SOCR_reconstructions/confocal/synthetic_data/demo_USAF/solution viewer/
- NLOS_SOCR_code/NLOS_SOCR_reconstructions/non-confocal/measured_data/demo_NLOS/basic_settings.m
- NLOS_SOCR_code/NLOS_SOCR_reconstructions/non-confocal/measured_data/demo_NLOS/con_Sig.mat
- NLOS_SOCR_code/NLOS_SOCR_reconstructions/non-confocal/measured_data/demo_NLOS/inverse problem solver/
- NLOS_SOCR_code/NLOS_SOCR_reconstructions/non-confocal/measured_data/demo_NLOS/main.m
- NLOS_SOCR_code/NLOS_SOCR_reconstructions/non-confocal/measured_data/demo_NLOS/save results/
- NLOS_SOCR_code/NLOS_SOCR_reconstructions/non-confocal/measured_data/demo_NLOS/solution viewer/
- NLOS_SOCR_code/NLOS_SOCR_reconstructions/non-confocal/measured_data/demo_office_scene/basic_settings.m
- NLOS_SOCR_code/NLOS_SOCR_reconstructions/non-confocal/measured_data/demo_office_scene/con_Sig.mat
- NLOS_SOCR_code/NLOS_SOCR_reconstructions/non-confocal/measured_data/demo_office_scene/inverse problem solver/
- NLOS_SOCR_code/NLOS_SOCR_reconstructions/non-confocal/measured_data/demo_office_scene/main.m
- NLOS_SOCR_code/NLOS_SOCR_reconstructions/non-confocal/measured_data/demo_office_scene/save results/
- NLOS_SOCR_code/NLOS_SOCR_reconstructions/non-confocal/measured_data/demo_office_scene/solution viewer/
- NLOS_SOCR_code/NLOS_SOCR_reconstructions/non-confocal/measured_data/demo_shelf/basic_settings.m
- NLOS_SOCR_code/NLOS_SOCR_reconstructions/non-confocal/measured_data/demo_shelf/con_Sig.mat
- NLOS_SOCR_code/NLOS_SOCR_reconstructions/non-confocal/measured_data/demo_shelf/inverse problem solver/
- NLOS_SOCR_code/NLOS_SOCR_reconstructions/non-confocal/measured_data/demo_shelf/main.m
- NLOS_SOCR_code/NLOS_SOCR_reconstructions/non-confocal/measured_data/demo_shelf/save results/
- NLOS_SOCR_code/NLOS_SOCR_reconstructions/non-confocal/measured_data/demo_shelf/solution viewer/
- NLOS_SOCR_code/NLOS_SOCR_reconstructions/non-confocal/synthetic_data/demo_K/basic_settings.m
- NLOS_SOCR_code/NLOS_SOCR_reconstructions/non-confocal/synthetic_data/demo_K/con_Sig.mat
- NLOS_SOCR_code/NLOS_SOCR_reconstructions/non-confocal/synthetic_data/demo_K/inverse problem solver/
- NLOS_SOCR_code/NLOS_SOCR_reconstructions/non-confocal/synthetic_data/demo_K/main.m
- NLOS_SOCR_code/NLOS_SOCR_reconstructions/non-confocal/synthetic_data/demo_K/save results/
- NLOS_SOCR_code/NLOS_SOCR_reconstructions/non-confocal/synthetic_data/demo_K/solution viewer/
- NLOS_SOCR_code/NLOS_SOCR_reconstructions/confocal/measured_data/demo_dragon_15s/inverse problem solver/bound.m
- NLOS_SOCR_code/NLOS_SOCR_reconstructions/confocal/measured_data/demo_dragon_15s/inverse problem solver/compute_geometry.m
- NLOS_SOCR_code/NLOS_SOCR_reconstructions/confocal/measured_data/demo_dragon_15s/inverse problem solver/convolution_signal.m
- NLOS_SOCR_code/NLOS_SOCR_reconstructions/confocal/measured_data/demo_dragon_15s/inverse problem solver/con_pcg_prior_solve_g.m
- NLOS_SOCR_code/NLOS_SOCR_reconstructions/confocal/measured_data/demo_dragon_15s/inverse problem solver/con_pcg_solve_g.m
- NLOS_SOCR_code/NLOS_SOCR_reconstructions/confocal/measured_data/demo_dragon_15s/inverse problem solver/cut.m
- NLOS_SOCR_code/NLOS_SOCR_reconstructions/confocal/measured_data/demo_dragon_15s/inverse problem solver/denoise_albedo.m
- NLOS_SOCR_code/NLOS_SOCR_reconstructions/confocal/measured_data/demo_dragon_15s/inverse problem solver/eat_vec.m
- NLOS_SOCR_code/NLOS_SOCR_reconstructions/confocal/measured_data/demo_dragon_15s/inverse problem solver/forward.m
- NLOS_SOCR_code/NLOS_SOCR_reconstructions/confocal/measured_data/demo_dragon_15s/inverse problem solver/full_inverse.m
- NLOS_SOCR_code/NLOS_SOCR_reconstructions/confocal/measured_data/demo_dragon_15s/inverse problem solver/generate_RHS_g.m
- NLOS_SOCR_code/NLOS_SOCR_reconstructions/confocal/measured_data/demo_dragon_15s/inverse problem solver/hard_threshold.m
- NLOS_SOCR_code/NLOS_SOCR_reconstructions/confocal/measured_data/demo_dragon_15s/inverse problem solver/row_norm.m
- NLOS_SOCR_code/NLOS_SOCR_reconstructions/confocal/measured_data/demo_dragon_15s/inverse problem solver/sig2dto3d.m
- NLOS_SOCR_code/NLOS_SOCR_reconstructions/confocal/measured_data/demo_dragon_15s/inverse problem solver/sig3dto2d.m
- NLOS_SOCR_code/NLOS_SOCR_reconstructions/confocal/measured_data/demo_dragon_15s/inverse problem solver/sub_transpose.m
- NLOS_SOCR_code/NLOS_SOCR_reconstructions/confocal/measured_data/demo_dragon_15s/inverse problem solver/update_d.m
- NLOS_SOCR_code/NLOS_SOCR_reconstructions/confocal/measured_data/demo_dragon_15s/inverse problem solver/Wiener_sig_quick.m
- NLOS_SOCR_code/NLOS_SOCR_reconstructions/confocal/measured_data/demo_dragon_15s/solution viewer/three.m
- NLOS_SOCR_code/NLOS_SOCR_reconstructions/confocal/measured_data/demo_dragon_15s/solution viewer/three_components.m
- NLOS_SOCR_code/NLOS_SOCR_reconstructions/confocal/measured_data/demo_dragon_15s/solution viewer/view_solutions.m
- NLOS_SOCR_code/NLOS_SOCR_reconstructions/confocal/measured_data/demo_dragon_60min/inverse problem solver/bound.m
- NLOS_SOCR_code/NLOS_SOCR_reconstructions/confocal/measured_data/demo_dragon_60min/inverse problem solver/compute_geometry.m
- NLOS_SOCR_code/NLOS_SOCR_reconstructions/confocal/measured_data/demo_dragon_60min/inverse problem solver/convolution_signal.m
- NLOS_SOCR_code/NLOS_SOCR_reconstructions/confocal/measured_data/demo_dragon_60min/inverse problem solver/con_pcg_prior_solve_g.m
- NLOS_SOCR_code/NLOS_SOCR_reconstructions/confocal/measured_data/demo_dragon_60min/inverse problem solver/con_pcg_solve_g.m
- NLOS_SOCR_code/NLOS_SOCR_reconstructions/confocal/measured_data/demo_dragon_60min/inverse problem solver/cut.m
- NLOS_SOCR_code/NLOS_SOCR_reconstructions/confocal/measured_data/demo_dragon_60min/inverse problem solver/denoise_albedo.m
- NLOS_SOCR_code/NLOS_SOCR_reconstructions/confocal/measured_data/demo_dragon_60min/inverse problem solver/eat_vec.m
- NLOS_SOCR_code/NLOS_SOCR_reconstructions/confocal/measured_data/demo_dragon_60min/inverse problem solver/forward.m
- NLOS_SOCR_code/NLOS_SOCR_reconstructions/confocal/measured_data/demo_dragon_60min/inverse problem solver/full_inverse.m
- NLOS_SOCR_code/NLOS_SOCR_reconstructions/confocal/measured_data/demo_dragon_60min/inverse problem solver/generate_RHS_g.m
- NLOS_SOCR_code/NLOS_SOCR_reconstructions/confocal/measured_data/demo_dragon_60min/inverse problem solver/hard_threshold.m
- NLOS_SOCR_code/NLOS_SOCR_reconstructions/confocal/measured_data/demo_dragon_60min/inverse problem solver/row_norm.m
- NLOS_SOCR_code/NLOS_SOCR_reconstructions/confocal/measured_data/demo_dragon_60min/inverse problem solver/sig2dto3d.m
- NLOS_SOCR_code/NLOS_SOCR_reconstructions/confocal/measured_data/demo_dragon_60min/inverse problem solver/sig3dto2d.m
- NLOS_SOCR_code/NLOS_SOCR_reconstructions/confocal/measured_data/demo_dragon_60min/inverse problem solver/sub_transpose.m
- NLOS_SOCR_code/NLOS_SOCR_reconstructions/confocal/measured_data/demo_dragon_60min/inverse problem solver/update_d.m
- NLOS_SOCR_code/NLOS_SOCR_reconstructions/confocal/measured_data/demo_dragon_60min/inverse problem solver/Wiener_sig_quick.m
- NLOS_SOCR_code/NLOS_SOCR_reconstructions/confocal/measured_data/demo_dragon_60min/solution viewer/three.m
- NLOS_SOCR_code/NLOS_SOCR_reconstructions/confocal/measured_data/demo_dragon_60min/solution viewer/three_components.m
- NLOS_SOCR_code/NLOS_SOCR_reconstructions/confocal/measured_data/demo_dragon_60min/solution viewer/view_solutions.m
- NLOS_SOCR_code/NLOS_SOCR_reconstructions/confocal/measured_data/demo_outdoor_10min/inverse problem solver/bound.m
- NLOS_SOCR_code/NLOS_SOCR_reconstructions/confocal/measured_data/demo_outdoor_10min/inverse problem solver/compute_geometry.m
- NLOS_SOCR_code/NLOS_SOCR_reconstructions/confocal/measured_data/demo_outdoor_10min/inverse problem solver/convolution_signal.m
- NLOS_SOCR_code/NLOS_SOCR_reconstructions/confocal/measured_data/demo_outdoor_10min/inverse problem solver/con_pcg_prior_solve_g.m
- NLOS_SOCR_code/NLOS_SOCR_reconstructions/confocal/measured_data/demo_outdoor_10min/inverse problem solver/con_pcg_solve_g.m
- NLOS_SOCR_code/NLOS_SOCR_reconstructions/confocal/measured_data/demo_outdoor_10min/inverse problem solver/cut.m
- NLOS_SOCR_code/NLOS_SOCR_reconstructions/confocal/measured_data/demo_outdoor_10min/inverse problem solver/denoise_albedo.m
- NLOS_SOCR_code/NLOS_SOCR_reconstructions/confocal/measured_data/demo_outdoor_10min/inverse problem solver/eat_vec.m
- NLOS_SOCR_code/NLOS_SOCR_reconstructions/confocal/measured_data/demo_outdoor_10min/inverse problem solver/forward.m
- NLOS_SOCR_code/NLOS_SOCR_reconstructions/confocal/measured_data/demo_outdoor_10min/inverse problem solver/full_inverse.m
- NLOS_SOCR_code/NLOS_SOCR_reconstructions/confocal/measured_data/demo_outdoor_10min/inverse problem solver/generate_RHS_g.m
- NLOS_SOCR_code/NLOS_SOCR_reconstructions/confocal/measured_data/demo_outdoor_10min/inverse problem solver/hard_threshold.m
- NLOS_SOCR_code/NLOS_SOCR_reconstructions/confocal/measured_data/demo_outdoor_10min/inverse problem solver/row_norm.m
- NLOS_SOCR_code/NLOS_SOCR_reconstructions/confocal/measured_data/demo_outdoor_10min/inverse problem solver/sig2dto3d.m
- NLOS_SOCR_code/NLOS_SOCR_reconstructions/confocal/measured_data/demo_outdoor_10min/inverse problem solver/sig3dto2d.m
- NLOS_SOCR_code/NLOS_SOCR_reconstructions/confocal/measured_data/demo_outdoor_10min/inverse problem solver/sub_transpose.m
- NLOS_SOCR_code/NLOS_SOCR_reconstructions/confocal/measured_data/demo_outdoor_10min/inverse problem solver/update_d.m
- NLOS_SOCR_code/NLOS_SOCR_reconstructions/confocal/measured_data/demo_outdoor_10min/inverse problem solver/Wiener_sig_quick.m
- NLOS_SOCR_code/NLOS_SOCR_reconstructions/confocal/measured_data/demo_outdoor_10min/solution viewer/three.m
- NLOS_SOCR_code/NLOS_SOCR_reconstructions/confocal/measured_data/demo_outdoor_10min/solution viewer/three_components.m
- NLOS_SOCR_code/NLOS_SOCR_reconstructions/confocal/measured_data/demo_outdoor_10min/solution viewer/view_solutions.m
- NLOS_SOCR_code/NLOS_SOCR_reconstructions/confocal/measured_data/demo_statue_10min/inverse problem solver/bound.m
- NLOS_SOCR_code/NLOS_SOCR_reconstructions/confocal/measured_data/demo_statue_10min/inverse problem solver/compute_geometry.m
- NLOS_SOCR_code/NLOS_SOCR_reconstructions/confocal/measured_data/demo_statue_10min/inverse problem solver/convolution_signal.m
- NLOS_SOCR_code/NLOS_SOCR_reconstructions/confocal/measured_data/demo_statue_10min/inverse problem solver/con_pcg_prior_solve_g.m
- NLOS_SOCR_code/NLOS_SOCR_reconstructions/confocal/measured_data/demo_statue_10min/inverse problem solver/con_pcg_solve_g.m
- NLOS_SOCR_code/NLOS_SOCR_reconstructions/confocal/measured_data/demo_statue_10min/inverse problem solver/cut.m
- NLOS_SOCR_code/NLOS_SOCR_reconstructions/confocal/measured_data/demo_statue_10min/inverse problem solver/denoise_albedo.m
- NLOS_SOCR_code/NLOS_SOCR_reconstructions/confocal/measured_data/demo_statue_10min/inverse problem solver/eat_vec.m
- NLOS_SOCR_code/NLOS_SOCR_reconstructions/confocal/measured_data/demo_statue_10min/inverse problem solver/forward.m
- NLOS_SOCR_code/NLOS_SOCR_reconstructions/confocal/measured_data/demo_statue_10min/inverse problem solver/full_inverse.m
- NLOS_SOCR_code/NLOS_SOCR_reconstructions/confocal/measured_data/demo_statue_10min/inverse problem solver/generate_RHS_g.m
- NLOS_SOCR_code/NLOS_SOCR_reconstructions/confocal/measured_data/demo_statue_10min/inverse problem solver/hard_threshold.m
- NLOS_SOCR_code/NLOS_SOCR_reconstructions/confocal/measured_data/demo_statue_10min/inverse problem solver/row_norm.m
- NLOS_SOCR_code/NLOS_SOCR_reconstructions/confocal/measured_data/demo_statue_10min/inverse problem solver/sig2dto3d.m
- NLOS_SOCR_code/NLOS_SOCR_reconstructions/confocal/measured_data/demo_statue_10min/inverse problem solver/sig3dto2d.m
- NLOS_SOCR_code/NLOS_SOCR_reconstructions/confocal/measured_data/demo_statue_10min/inverse problem solver/sub_transpose.m
- NLOS_SOCR_code/NLOS_SOCR_reconstructions/confocal/measured_data/demo_statue_10min/inverse problem solver/update_d.m
- NLOS_SOCR_code/NLOS_SOCR_reconstructions/confocal/measured_data/demo_statue_10min/inverse problem solver/Wiener_sig_quick.m
- NLOS_SOCR_code/NLOS_SOCR_reconstructions/confocal/measured_data/demo_statue_10min/solution viewer/three.m
- NLOS_SOCR_code/NLOS_SOCR_reconstructions/confocal/measured_data/demo_statue_10min/solution viewer/three_components.m
- NLOS_SOCR_code/NLOS_SOCR_reconstructions/confocal/measured_data/demo_statue_10min/solution viewer/view_solutions.m
- NLOS_SOCR_code/NLOS_SOCR_reconstructions/confocal/synthetic_data/demo_bunny/inverse problem solver/bound.m
- NLOS_SOCR_code/NLOS_SOCR_reconstructions/confocal/synthetic_data/demo_bunny/inverse problem solver/compute_geometry.m
- NLOS_SOCR_code/NLOS_SOCR_reconstructions/confocal/synthetic_data/demo_bunny/inverse problem solver/convolution_signal.m
- NLOS_SOCR_code/NLOS_SOCR_reconstructions/confocal/synthetic_data/demo_bunny/inverse problem solver/con_pcg_prior_solve_g.m
- NLOS_SOCR_code/NLOS_SOCR_reconstructions/confocal/synthetic_data/demo_bunny/inverse problem solver/con_pcg_solve_g.m
- NLOS_SOCR_code/NLOS_SOCR_reconstructions/confocal/synthetic_data/demo_bunny/inverse problem solver/cut.m
- NLOS_SOCR_code/NLOS_SOCR_reconstructions/confocal/synthetic_data/demo_bunny/inverse problem solver/denoise_albedo.m
- NLOS_SOCR_code/NLOS_SOCR_reconstructions/confocal/synthetic_data/demo_bunny/inverse problem solver/eat_vec.m
- NLOS_SOCR_code/NLOS_SOCR_reconstructions/confocal/synthetic_data/demo_bunny/inverse problem solver/forward.m
- NLOS_SOCR_code/NLOS_SOCR_reconstructions/confocal/synthetic_data/demo_bunny/inverse problem solver/full_inverse.m
- NLOS_SOCR_code/NLOS_SOCR_reconstructions/confocal/synthetic_data/demo_bunny/inverse problem solver/generate_RHS_g.m
- NLOS_SOCR_code/NLOS_SOCR_reconstructions/confocal/synthetic_data/demo_bunny/inverse problem solver/hard_threshold.m
- NLOS_SOCR_code/NLOS_SOCR_reconstructions/confocal/synthetic_data/demo_bunny/inverse problem solver/row_norm.m
- NLOS_SOCR_code/NLOS_SOCR_reconstructions/confocal/synthetic_data/demo_bunny/inverse problem solver/sig2dto3d.m
- NLOS_SOCR_code/NLOS_SOCR_reconstructions/confocal/synthetic_data/demo_bunny/inverse problem solver/sig3dto2d.m
- NLOS_SOCR_code/NLOS_SOCR_reconstructions/confocal/synthetic_data/demo_bunny/inverse problem solver/sub_transpose.m
- NLOS_SOCR_code/NLOS_SOCR_reconstructions/confocal/synthetic_data/demo_bunny/inverse problem solver/update_d.m
- NLOS_SOCR_code/NLOS_SOCR_reconstructions/confocal/synthetic_data/demo_bunny/inverse problem solver/Wiener_sig_quick.m
- NLOS_SOCR_code/NLOS_SOCR_reconstructions/confocal/synthetic_data/demo_bunny/solution viewer/three.m
- NLOS_SOCR_code/NLOS_SOCR_reconstructions/confocal/synthetic_data/demo_bunny/solution viewer/three_components.m
- NLOS_SOCR_code/NLOS_SOCR_reconstructions/confocal/synthetic_data/demo_bunny/solution viewer/view_solutions.m
- NLOS_SOCR_code/NLOS_SOCR_reconstructions/confocal/synthetic_data/demo_pyramid/inverse problem solver/bound.m
- NLOS_SOCR_code/NLOS_SOCR_reconstructions/confocal/synthetic_data/demo_pyramid/inverse problem solver/compute_geometry.m
- NLOS_SOCR_code/NLOS_SOCR_reconstructions/confocal/synthetic_data/demo_pyramid/inverse problem solver/convolution_signal.m
- NLOS_SOCR_code/NLOS_SOCR_reconstructions/confocal/synthetic_data/demo_pyramid/inverse problem solver/con_pcg_prior_solve_g.m
- NLOS_SOCR_code/NLOS_SOCR_reconstructions/confocal/synthetic_data/demo_pyramid/inverse problem solver/con_pcg_solve_g.m
- NLOS_SOCR_code/NLOS_SOCR_reconstructions/confocal/synthetic_data/demo_pyramid/inverse problem solver/cut.m
- NLOS_SOCR_code/NLOS_SOCR_reconstructions/confocal/synthetic_data/demo_pyramid/inverse problem solver/denoise_albedo.m
- NLOS_SOCR_code/NLOS_SOCR_reconstructions/confocal/synthetic_data/demo_pyramid/inverse problem solver/eat_vec.m
- NLOS_SOCR_code/NLOS_SOCR_reconstructions/confocal/synthetic_data/demo_pyramid/inverse problem solver/forward.m
- NLOS_SOCR_code/NLOS_SOCR_reconstructions/confocal/synthetic_data/demo_pyramid/inverse problem solver/full_inverse.m
- NLOS_SOCR_code/NLOS_SOCR_reconstructions/confocal/synthetic_data/demo_pyramid/inverse problem solver/generate_RHS_g.m
- NLOS_SOCR_code/NLOS_SOCR_reconstructions/confocal/synthetic_data/demo_pyramid/inverse problem solver/hard_threshold.m
- NLOS_SOCR_code/NLOS_SOCR_reconstructions/confocal/synthetic_data/demo_pyramid/inverse problem solver/row_norm.m
- NLOS_SOCR_code/NLOS_SOCR_reconstructions/confocal/synthetic_data/demo_pyramid/inverse problem solver/sig2dto3d.m
- NLOS_SOCR_code/NLOS_SOCR_reconstructions/confocal/synthetic_data/demo_pyramid/inverse problem solver/sig3dto2d.m
- NLOS_SOCR_code/NLOS_SOCR_reconstructions/confocal/synthetic_data/demo_pyramid/inverse problem solver/sub_transpose.m
- NLOS_SOCR_code/NLOS_SOCR_reconstructions/confocal/synthetic_data/demo_pyramid/inverse problem solver/update_d.m
- NLOS_SOCR_code/NLOS_SOCR_reconstructions/confocal/synthetic_data/demo_pyramid/inverse problem solver/Wiener_sig_quick.m
- NLOS_SOCR_code/NLOS_SOCR_reconstructions/confocal/synthetic_data/demo_pyramid/solution viewer/three.m
- NLOS_SOCR_code/NLOS_SOCR_reconstructions/confocal/synthetic_data/demo_pyramid/solution viewer/three_components.m
- NLOS_SOCR_code/NLOS_SOCR_reconstructions/confocal/synthetic_data/demo_pyramid/solution viewer/view_solutions.m
- NLOS_SOCR_code/NLOS_SOCR_reconstructions/confocal/synthetic_data/demo_T/inverse problem solver/bound.m
- NLOS_SOCR_code/NLOS_SOCR_reconstructions/confocal/synthetic_data/demo_T/inverse problem solver/compute_geometry.m
- NLOS_SOCR_code/NLOS_SOCR_reconstructions/confocal/synthetic_data/demo_T/inverse problem solver/convolution_signal.m
- NLOS_SOCR_code/NLOS_SOCR_reconstructions/confocal/synthetic_data/demo_T/inverse problem solver/con_pcg_prior_solve_g.m
- NLOS_SOCR_code/NLOS_SOCR_reconstructions/confocal/synthetic_data/demo_T/inverse problem solver/con_pcg_solve_g.m
- NLOS_SOCR_code/NLOS_SOCR_reconstructions/confocal/synthetic_data/demo_T/inverse problem solver/cut.m
- NLOS_SOCR_code/NLOS_SOCR_reconstructions/confocal/synthetic_data/demo_T/inverse problem solver/denoise_albedo.m
- NLOS_SOCR_code/NLOS_SOCR_reconstructions/confocal/synthetic_data/demo_T/inverse problem solver/eat_vec.m
- NLOS_SOCR_code/NLOS_SOCR_reconstructions/confocal/synthetic_data/demo_T/inverse problem solver/forward.m
- NLOS_SOCR_code/NLOS_SOCR_reconstructions/confocal/synthetic_data/demo_T/inverse problem solver/full_inverse.m
- NLOS_SOCR_code/NLOS_SOCR_reconstructions/confocal/synthetic_data/demo_T/inverse problem solver/generate_RHS_g.m
- NLOS_SOCR_code/NLOS_SOCR_reconstructions/confocal/synthetic_data/demo_T/inverse problem solver/hard_threshold.m
- NLOS_SOCR_code/NLOS_SOCR_reconstructions/confocal/synthetic_data/demo_T/inverse problem solver/row_norm.m
- NLOS_SOCR_code/NLOS_SOCR_reconstructions/confocal/synthetic_data/demo_T/inverse problem solver/sig2dto3d.m
- NLOS_SOCR_code/NLOS_SOCR_reconstructions/confocal/synthetic_data/demo_T/inverse problem solver/sig3dto2d.m
- NLOS_SOCR_code/NLOS_SOCR_reconstructions/confocal/synthetic_data/demo_T/inverse problem solver/sub_transpose.m
- NLOS_SOCR_code/NLOS_SOCR_reconstructions/confocal/synthetic_data/demo_T/inverse problem solver/update_d.m
- NLOS_SOCR_code/NLOS_SOCR_reconstructions/confocal/synthetic_data/demo_T/inverse problem solver/Wiener_sig_quick.m
- NLOS_SOCR_code/NLOS_SOCR_reconstructions/confocal/synthetic_data/demo_T/solution viewer/three.m
- NLOS_SOCR_code/NLOS_SOCR_reconstructions/confocal/synthetic_data/demo_T/solution viewer/three_components.m
- NLOS_SOCR_code/NLOS_SOCR_reconstructions/confocal/synthetic_data/demo_T/solution viewer/view_solutions.m
- NLOS_SOCR_code/NLOS_SOCR_reconstructions/confocal/synthetic_data/demo_USAF/inverse problem solver/bound.m
- NLOS_SOCR_code/NLOS_SOCR_reconstructions/confocal/synthetic_data/demo_USAF/inverse problem solver/compute_geometry.m
- NLOS_SOCR_code/NLOS_SOCR_reconstructions/confocal/synthetic_data/demo_USAF/inverse problem solver/convolution_signal.m
- NLOS_SOCR_code/NLOS_SOCR_reconstructions/confocal/synthetic_data/demo_USAF/inverse problem solver/con_pcg_prior_solve_g.m
- NLOS_SOCR_code/NLOS_SOCR_reconstructions/confocal/synthetic_data/demo_USAF/inverse problem solver/con_pcg_solve_g.m
- NLOS_SOCR_code/NLOS_SOCR_reconstructions/confocal/synthetic_data/demo_USAF/inverse problem solver/cut.m
- NLOS_SOCR_code/NLOS_SOCR_reconstructions/confocal/synthetic_data/demo_USAF/inverse problem solver/denoise_albedo.m
- NLOS_SOCR_code/NLOS_SOCR_reconstructions/confocal/synthetic_data/demo_USAF/inverse problem solver/eat_vec.m
- NLOS_SOCR_code/NLOS_SOCR_reconstructions/confocal/synthetic_data/demo_USAF/inverse problem solver/forward.m
- NLOS_SOCR_code/NLOS_SOCR_reconstructions/confocal/synthetic_data/demo_USAF/inverse problem solver/full_inverse.m
- NLOS_SOCR_code/NLOS_SOCR_reconstructions/confocal/synthetic_data/demo_USAF/inverse problem solver/generate_RHS_g.m
- NLOS_SOCR_code/NLOS_SOCR_reconstructions/confocal/synthetic_data/demo_USAF/inverse problem solver/hard_threshold.m
- NLOS_SOCR_code/NLOS_SOCR_reconstructions/confocal/synthetic_data/demo_USAF/inverse problem solver/row_norm.m
- NLOS_SOCR_code/NLOS_SOCR_reconstructions/confocal/synthetic_data/demo_USAF/inverse problem solver/sig2dto3d.m
- NLOS_SOCR_code/NLOS_SOCR_reconstructions/confocal/synthetic_data/demo_USAF/inverse problem solver/sig3dto2d.m
- NLOS_SOCR_code/NLOS_SOCR_reconstructions/confocal/synthetic_data/demo_USAF/inverse problem solver/sub_transpose.m
- NLOS_SOCR_code/NLOS_SOCR_reconstructions/confocal/synthetic_data/demo_USAF/inverse problem solver/update_d.m
- NLOS_SOCR_code/NLOS_SOCR_reconstructions/confocal/synthetic_data/demo_USAF/inverse problem solver/Wiener_sig_quick.m
- NLOS_SOCR_code/NLOS_SOCR_reconstructions/confocal/synthetic_data/demo_USAF/solution viewer/three.m
- NLOS_SOCR_code/NLOS_SOCR_reconstructions/confocal/synthetic_data/demo_USAF/solution viewer/three_components.m
- NLOS_SOCR_code/NLOS_SOCR_reconstructions/confocal/synthetic_data/demo_USAF/solution viewer/view_solutions.m
- NLOS_SOCR_code/NLOS_SOCR_reconstructions/non-confocal/measured_data/demo_NLOS/inverse problem solver/bound.m
- NLOS_SOCR_code/NLOS_SOCR_reconstructions/non-confocal/measured_data/demo_NLOS/inverse problem solver/compute_geometry.m
- NLOS_SOCR_code/NLOS_SOCR_reconstructions/non-confocal/measured_data/demo_NLOS/inverse problem solver/convolution_signal.m
- NLOS_SOCR_code/NLOS_SOCR_reconstructions/non-confocal/measured_data/demo_NLOS/inverse problem solver/con_pcg_prior_solve_g.m
- NLOS_SOCR_code/NLOS_SOCR_reconstructions/non-confocal/measured_data/demo_NLOS/inverse problem solver/con_pcg_solve_g.m
- NLOS_SOCR_code/NLOS_SOCR_reconstructions/non-confocal/measured_data/demo_NLOS/inverse problem solver/cube2vec.m
- NLOS_SOCR_code/NLOS_SOCR_reconstructions/non-confocal/measured_data/demo_NLOS/inverse problem solver/cut.m
- NLOS_SOCR_code/NLOS_SOCR_reconstructions/non-confocal/measured_data/demo_NLOS/inverse problem solver/denoise_albedo.m
- NLOS_SOCR_code/NLOS_SOCR_reconstructions/non-confocal/measured_data/demo_NLOS/inverse problem solver/eat_vec.m
- NLOS_SOCR_code/NLOS_SOCR_reconstructions/non-confocal/measured_data/demo_NLOS/inverse problem solver/forward.m
- NLOS_SOCR_code/NLOS_SOCR_reconstructions/non-confocal/measured_data/demo_NLOS/inverse problem solver/full_inverse.m
- NLOS_SOCR_code/NLOS_SOCR_reconstructions/non-confocal/measured_data/demo_NLOS/inverse problem solver/generate_RHS_g.m
- NLOS_SOCR_code/NLOS_SOCR_reconstructions/non-confocal/measured_data/demo_NLOS/inverse problem solver/hard_threshold.m
- NLOS_SOCR_code/NLOS_SOCR_reconstructions/non-confocal/measured_data/demo_NLOS/inverse problem solver/row_norm.m
- NLOS_SOCR_code/NLOS_SOCR_reconstructions/non-confocal/measured_data/demo_NLOS/inverse problem solver/sig2dto3d.m
- NLOS_SOCR_code/NLOS_SOCR_reconstructions/non-confocal/measured_data/demo_NLOS/inverse problem solver/sig3dto2d.m
- NLOS_SOCR_code/NLOS_SOCR_reconstructions/non-confocal/measured_data/demo_NLOS/inverse problem solver/sub_transpose.m
- NLOS_SOCR_code/NLOS_SOCR_reconstructions/non-confocal/measured_data/demo_NLOS/inverse problem solver/update_d.m
- NLOS_SOCR_code/NLOS_SOCR_reconstructions/non-confocal/measured_data/demo_NLOS/inverse problem solver/Wiener_sig_quick.m
- NLOS_SOCR_code/NLOS_SOCR_reconstructions/non-confocal/measured_data/demo_NLOS/solution viewer/three.m
- NLOS_SOCR_code/NLOS_SOCR_reconstructions/non-confocal/measured_data/demo_NLOS/solution viewer/three_components.m
- NLOS_SOCR_code/NLOS_SOCR_reconstructions/non-confocal/measured_data/demo_NLOS/solution viewer/view_solutions.m
- NLOS_SOCR_code/NLOS_SOCR_reconstructions/non-confocal/measured_data/demo_office_scene/inverse problem solver/bound.m
- NLOS_SOCR_code/NLOS_SOCR_reconstructions/non-confocal/measured_data/demo_office_scene/inverse problem solver/compute_geometry.m
- NLOS_SOCR_code/NLOS_SOCR_reconstructions/non-confocal/measured_data/demo_office_scene/inverse problem solver/convolution_signal.m
- NLOS_SOCR_code/NLOS_SOCR_reconstructions/non-confocal/measured_data/demo_office_scene/inverse problem solver/con_pcg_prior_solve_g.m
- NLOS_SOCR_code/NLOS_SOCR_reconstructions/non-confocal/measured_data/demo_office_scene/inverse problem solver/con_pcg_solve_g.m
- NLOS_SOCR_code/NLOS_SOCR_reconstructions/non-confocal/measured_data/demo_office_scene/inverse problem solver/cube2vec.m
- NLOS_SOCR_code/NLOS_SOCR_reconstructions/non-confocal/measured_data/demo_office_scene/inverse problem solver/cut.m
- NLOS_SOCR_code/NLOS_SOCR_reconstructions/non-confocal/measured_data/demo_office_scene/inverse problem solver/denoise_albedo.m
- NLOS_SOCR_code/NLOS_SOCR_reconstructions/non-confocal/measured_data/demo_office_scene/inverse problem solver/eat_vec.m
- NLOS_SOCR_code/NLOS_SOCR_reconstructions/non-confocal/measured_data/demo_office_scene/inverse problem solver/forward.m
- NLOS_SOCR_code/NLOS_SOCR_reconstructions/non-confocal/measured_data/demo_office_scene/inverse problem solver/full_inverse.m
- NLOS_SOCR_code/NLOS_SOCR_reconstructions/non-confocal/measured_data/demo_office_scene/inverse problem solver/generate_RHS_g.m
- NLOS_SOCR_code/NLOS_SOCR_reconstructions/non-confocal/measured_data/demo_office_scene/inverse problem solver/hard_threshold.m
- NLOS_SOCR_code/NLOS_SOCR_reconstructions/non-confocal/measured_data/demo_office_scene/inverse problem solver/row_norm.m
- NLOS_SOCR_code/NLOS_SOCR_reconstructions/non-confocal/measured_data/demo_office_scene/inverse problem solver/sig2dto3d.m
[truncated: 52 more entries]
