# Supplementary material for: Non-line-of-sight reconstruction with signal–object collaborative regularization
Source: Light Sci Appl. 2021 Sep 24;10:198. doi: 10.1038/s41377-021-00633-3 (PMC8463571; doi:10.1038/s41377-021-00633-3)
Supplement: Supplementary file 2 — Dataset [file 41377_2021_633_MOESM2_ESM.zip › NLOS_SOCR_code/read me.md]

[TOC]

# Demo

This repository contains code for the paper ***Non-line-of-sight Reconstruction with Signal-object Collaborative Regularization***. To reproduce results in the paper, run `main.m` in the corresponding folders.

## 1. Confocal experiments

### 1.1 Synthetic data

Data from the [Zaragoza dataset](http://graphics.unizar.es/nlos_dataset.html)[1]:

> The letter T 
>
> ```
> ./NLOS_SOCR_reconstructions/confocal/synthetic_data/demo_T
> ```
>
> USAF
>
> ```
> ./NLOS_SOCR_reconstructions/confocal/synthetic_data/demo_USAF
> ```
>
> Bunny 
>
> ```
> ./NLOS_SOCR_reconstructions/confocal/synthetic_data/demo_bunny
> ```

Generated by the authors:

> Pyramid 
>
> ```
> ./NLOS_SOCR_reconstructions/confocal/synthetic_data/demo_pyramid
> ```

### 1.2 Measured data

Data from [Stanford datasets](http://www.computationalimaging.org/publications/nlos-fk/)[2]:

> Statue (10 min) 
>
> ```
> ./NLOS_SOCR_reconstructions/confocal/measured_data/demo_statue_10min
> ```
>
> Dragon (60 min) 
>
> ```
> ./NLOS_SOCR_reconstructions/confocal/measured_data/demo_dragon_60min
> ```
>
> Dragon (15 s) 
>
> ```
> ./NLOS_SOCR_reconstructions/confocal/measured_data/demo_dragon_15s
> ```
>
> Outdoor (10 min) 
>
> ```
> ./NLOS_SOCR_reconstructions/confocal/measured_data/demo_outdoor_10min
> ```

## 2. Non-confocal experiments

### 2.1 Synthetic data

Data from the [NLoS benchmark datasets](https://nlos.cs.uni-bonn.de/challenges/Geometry)[3]:

> The letter K 
>
> ```
> ./NLOS_SOCR_reconstructions/non-confocal/synthetic_data/demo_K
> ```

### 2.2 Measured data

Data provided by [Liu et al.](https://biostat.wisc.edu/~compoptics/phasornlos20/fastnlos.html)[4]:

> The letters N, L, O and S (390 min) 
>
> ```
> ./NLOS_SOCR_reconstructions/non-confocal/measured_data/demo_NLOS
> ```
>
> Shelf with light on (390 min) 
>
> ```
> ./NLOS_SOCR_reconstructions/non-confocal/measured_data/demo_shelf
> ```
>
> Office scene (23 s) 
>
> ```
> ./NLOS_SOCR_reconstructions/non-confocal/measured_data/demo_office_scene
> ```


**Remark**

+ The coordinate system used in the article is different from the one defined in the code. All figures produced by the code are converted  to be consistent with the paper. The correspondence is shown below.

| Article | Code |
| ------- | ---- |
| x       | y    |
| y       | z    |
| z       | x    |

+ For all reconstruction results, the top view and side view are shown with the visible wall in the bottom and left. An example (the instance of the letter T) is given below.

<img src="read me.assets/three view after hard-thresholding.png" alt="three view after hard-thresholding" style="zoom: 67%;" />

<center>Figure 1 Reconstructed albedo of the letter T from the Zaragoza dataset</center>

+ Reconstruction results obtained with different versions of `Matlab` are slightly different due to the function `svd`. The result shown in Figure 1 is obtained with Matlab R2019b.

**Reference**

[1] Miguel Galindo, Julio Marco, Matthew O'Toole, Gordon Wetzstein, Diego Gutierrez, and Adrian Jarabo. 2019. A dataset for benchmarking time-resolved non-line-of-sight imaging. In <i>ACM SIGGRAPH 2019 Posters</i> (<i>SIGGRAPH '19</i>). Association for Computing Machinery, New York, NY, USA, Article 73, 1–2. DOI:https://doi.org/10.1145/3306214.3338583

[2] David B. Lindell, Gordon Wetzstein, and Matthew O'Toole. 2019. Wave-based non-line-of-sight imaging using fast <i>f-k</i> migration. <i>ACM Trans. Graph.</i> 38, 4, Article 116 (July 2019), 13 pages. DOI:https://doi.org/10.1145/3306346.3322937

[3] Klein, J., Laurenzis, M., Michels, D. L. & Hullin, M. B. A Quantitative Platform for Non-Line-of-Sight Imaging Problems. in *BRITISH MACHINE VISION CONFERENCE* (2018).

[4] Liu, X., Bauer, S. & Velten, A. Phasor field diffraction based reconstruction for fast non-line-of-sight imaging systems. *Nat Commun* **11,** 1645 (2020). https://doi.org/10.1038/s41467-020-15157-4
