# Supplementary material for: Non-line-of-sight reconstruction with signal–object collaborative regularization
Source: Light Sci Appl. 2021 Sep 24;10:198. doi: 10.1038/s41377-021-00633-3 (PMC8463571; doi:10.1038/s41377-021-00633-3)
Supplement: Supplementary file 2 — Dataset [file 41377_2021_633_MOESM2_ESM.zip › NLOS_SOCR_code/NLOS_SOCR_reconstructions/non-confocal/measured_data/demo_office_scene/basic_settings.m]

%% basic parameters
ext_x = 0; ext_y = 0; ext_z = 0;
cut_x = 0; cut_y = 0; cut_z = 0;
show_cut_x = 0; show_cut_y = 0; show_cut_z = 0;
c = 3E8; delta_t = 16E-12;
bx = 0.01; by = 0.01; bz = 0.01;
xb = 0.5; xe = 1.25; yb = 0.9 - 1.2; ye = 0.9 + 1.2; zb = 0.65 - 1.2; ze = 0.65 + 1.2;
nbx = 1; nby = 1; nbz = 1;
npedy = 181;
npedz = 131;
niy = 1; ndy = 1;
niz = 1; ndz = 1;
%% algorithm parameters
k_sparse = 10;
split_Bregman_parameter = 0.02;
lambda_u_parameter = 1E6;
lambda_pu = 20;
sigma_d = 30;
lambda_d = 1;
lambda_sd = 1/4;
lambda_pd = 16;
loop = 1;
Spar_init_loop = 1;
Update_u_loop = 2;
pcg_iter = 20; % For time efficiency, in the iteration stage, pcg_iter is set to be 3. 
pcg_R_tol = 5E-20;
%% additional parameters
lambda_RMSE = 15;
pxo = 1; pyo = 16; pzo = 16;
sxo = 1; syo = 1; szo = 1;
ws = 4;
nno = 5;
sparse_value = 25;
sparse_threshold = 32;
lambda_xyz_o = 2.6; threshold_3D_o = 2.6;
pxd = 3; pyd = 3; pzd = 3;
sxd = 1; syd = 1; szd = 1;
%% area containing the surface
xbc = floor( xb / bx ); xec = ceil(xe / bx); xg = xbc:nbx:xec; lxs = length(xg); xec = xg(end);
ybc = floor( yb / by ); yec = ceil(ye / by); yg = ybc:nby:yec; lys = length(yg); yec = yg(end);
zbc = floor( zb / bz ); zec = ceil(ze / bz); zg = zbc:nbz:zec; lzs = length(zg); zec = zg(end);
num_grid = lxs * lys * lzs;
%% convolution kernel
kernel = 1;
%% wall normal
nPd = [1 0 0]';
%% illumination points and detection points
C_d = repmat( [0, 1.04, 1.30 - 0.61], npedy * npedz , 1);
dxbc = 0; dxec = 0;
dybc = 1.04 / by; dyec = dybc;
dzbc = round((1.30 - 0.61) / bz); dzec = dzbc;
col = 0;
C_i = NaN * zeros(npedy * npedz , 3);
for y_axis = 1:1:npedy
    for z_axis = 1:1:npedz    
            col = col + 1;
            C_i(col,:) = [0, (y_axis - 1) * ndy, (npedz - z_axis) * ndz];        
    end
end
C_i_ind = C_i;
C_i(:,1) = C_i(:,1) * bx; C_i(:,2) = C_i(:,2) * by; C_i(:,3) = C_i(:,3) * bz;
ixbc = 0; ixec = 0;
iybc = 0; iyec = (npedy - 1) * ndy;
izbc = 0; izec = (npedz - 1) * ndz;
%% number of grids in each direction for geometry computation
ixmin = xbc - ixec; ixmax = xec - ixbc; inumx = ixmax - ixmin + 1;
iymin = ybc - iyec; iymax = yec - iybc; inumy = iymax - iymin + 1;
izmin = zbc - izec; izmax = zec - izbc; inumz = izmax - izmin + 1;
dxmin = xbc - dxec; dxmax = xec - dxbc; dnumx = dxmax - dxmin + 1;
dymin = ybc - dyec; dymax = yec - dybc; dnumy = dymax - dymin + 1;
dzmin = zbc - dzec; dzmax = zec - dzbc; dnumz = dzmax - dzmin + 1;
