# Supplementary material for: Non-line-of-sight reconstruction with signal–object collaborative regularization
Source: Light Sci Appl. 2021 Sep 24;10:198. doi: 10.1038/s41377-021-00633-3 (PMC8463571; doi:10.1038/s41377-021-00633-3)
Supplement: Supplementary file 2 — Dataset [file 41377_2021_633_MOESM2_ESM.zip › NLOS_SOCR_code/NLOS_SOCR_reconstructions/non-confocal/synthetic_data/demo_K/main.m]

parpool(32);
%% adding path
addpath('./inverse problem solver')
addpath('./solution viewer')
addpath('./save results')
%% loading signal
load('con_Sig.mat')
con_Sig = con_Sig / max(con_Sig(:)) * 255; con_Sig = bound(con_Sig);
%% basic settings
basic_settings
compute_geometry
%% solve inverse problem
tic
[d,u,uDC] = full_inverse( lambda_d, lambda_pd, lambda_sd, lambda_pu,...
loop, N_max, nped, con_Sig, kernel, pcg_iter, pcg_R_tol,...
ixmin,iymin,izmin,xg,yg,zg,Spar_init_loop,Update_u_loop,...
k_sparse, split_Bregman_parameter, sigma_d, c, delta_t, dn_vec, in_vec,...
in_vec_m2, dn_vec_vm3, C_i_ind, lambda_u_parameter,...
lambda_RMSE, pxo, pyo, pzo, sxo,syo, szo,...
ws, nno, sparse_value, sparse_threshold,...
lambda_xyz_o, threshold_3D_o,...
pxd, pyd, pzd, sxd, syd, szd,...
cut_x, cut_y, cut_z);
toc
%% saving results
save u u
save d d
%% 
view_solutions
