# Supplementary material for: Non-line-of-sight reconstruction with signal–object collaborative regularization
Source: Light Sci Appl. 2021 Sep 24;10:198. doi: 10.1038/s41377-021-00633-3 (PMC8463571; doi:10.1038/s41377-021-00633-3)
Supplement: Supplementary file 2 — Dataset [file 41377_2021_633_MOESM2_ESM.zip › NLOS_SOCR_code/NLOS_SOCR_reconstructions/confocal/measured_data/demo_dragon_15s/inverse problem solver/convolution_signal.m]

function y = convolution_signal( Sig,kernel )
[num_measure,N_max] = size(Sig);
y = zeros(num_measure,N_max);
l_ker = length(kernel);
for j = 1:l_ker
    y = y + kernel(j) * Sig;
    Sig = Sig(:,[N_max,1:N_max - 1]);
    Sig(:,1) = 0;
end
end
