# Supplementary material for: Non-line-of-sight reconstruction with signal–object collaborative regularization
Source: Light Sci Appl. 2021 Sep 24;10:198. doi: 10.1038/s41377-021-00633-3 (PMC8463571; doi:10.1038/s41377-021-00633-3)
Supplement: Supplementary file 2 — Dataset [file 41377_2021_633_MOESM2_ESM.zip › NLOS_SOCR_code/NLOS_SOCR_reconstructions/confocal/measured_data/demo_dragon_15s/inverse problem solver/cut.m]

function u = cut( u, s1, s2, s3 )
u(1:s1,:,:) = 0; u(:,1:s2,:) = 0; u(:,:,1:s3) = 0;
u(end-s1+1:end,:,:) = 0; u(:,end-s2+1:end,:) = 0; u(:,:,end-s3+1:end) = 0;
end
