# Supplementary material for: Non-line-of-sight reconstruction with signal–object collaborative regularization
Source: Light Sci Appl. 2021 Sep 24;10:198. doi: 10.1038/s41377-021-00633-3 (PMC8463571; doi:10.1038/s41377-021-00633-3)
Supplement: Supplementary file 2 — Dataset [file 41377_2021_633_MOESM2_ESM.zip › NLOS_SOCR_code/NLOS_SOCR_reconstructions/confocal/measured_data/demo_dragon_15s/inverse problem solver/sig2dto3d.m]

function Sig3D = sig2dto3d( Sig2D, nped,bin3D )
Sig3D = NaN * zeros(nped,nped,bin3D);
col = 0;
for j = 1:nped
    for k = 1:nped
        col = col + 1;
        temp_Sig = Sig2D(col,:);
        temp_Sig = temp_Sig(1:bin3D);
        Sig3D(k,j,:) = temp_Sig;
    end
end
end
