# Supplementary material for: Non-line-of-sight reconstruction with signal–object collaborative regularization
Source: Light Sci Appl. 2021 Sep 24;10:198. doi: 10.1038/s41377-021-00633-3 (PMC8463571; doi:10.1038/s41377-021-00633-3)
Supplement: Supplementary file 2 — Dataset [file 41377_2021_633_MOESM2_ESM.zip › NLOS_SOCR_code/NLOS_SOCR_reconstructions/confocal/measured_data/demo_dragon_15s/inverse problem solver/sig3dto2d.m]

function Sig2D = sig3dto2d( Sig3D, nped,bin2D )
Sig2D = zeros(nped.^2,bin2D);
[~,~,bin3D] = size(Sig3D);
col = 0;
for j = 1:nped
    for k = 1:nped
        col = col + 1;
        temp_Sig = Sig3D(k,j,:);
        temp_Sig = temp_Sig(:);
        Sig2D(col,1:bin3D) = temp_Sig;      
    end
end
end
