# Supplementary material for: Non-line-of-sight reconstruction with signal–object collaborative regularization
Source: Light Sci Appl. 2021 Sep 24;10:198. doi: 10.1038/s41377-021-00633-3 (PMC8463571; doi:10.1038/s41377-021-00633-3)
Supplement: Supplementary file 2 — Dataset [file 41377_2021_633_MOESM2_ESM.zip › NLOS_SOCR_code/NLOS_SOCR_reconstructions/confocal/measured_data/demo_dragon_15s/inverse problem solver/sub_transpose.m]

function Y = sub_transpose( Bu,nn2D )
[pxy,Nnn2D] = size(Bu);                                                 
N = Nnn2D / nn2D;                                                         
Y = NaN * zeros(nn2D,pxy * N);                                             
for j = 1:N                                                                
    temp_block = Bu(:, nn2D*(j-1) + 1 : nn2D*(j-1) + nn2D);               
    Y(:,pxy*(j-1) + 1 : pxy*(j-1) + pxy) = temp_block';                    
end
end
