# Supplementary material for: Non-line-of-sight reconstruction with signal–object collaborative regularization
Source: Light Sci Appl. 2021 Sep 24;10:198. doi: 10.1038/s41377-021-00633-3 (PMC8463571; doi:10.1038/s41377-021-00633-3)
Supplement: Supplementary file 2 — Dataset [file 41377_2021_633_MOESM2_ESM.zip › NLOS_SOCR_code/NLOS_SOCR_reconstructions/confocal/synthetic_data/demo_pyramid/solution viewer/view_solutions.m]

%% loading solution
close all, load(['u',num2str(loop),'.mat']), u = reshape(u,lxs,lys,lzs,3);
%% cutting boundary
u([1:show_cut_x,end-show_cut_x+1:end],:,:,:) = [];
u(:,[1:show_cut_y,end-show_cut_y+1:end],:,:) = [];
u(:,:,[1:show_cut_z,end-show_cut_z+1:end],:) = [];
%% Computing albedo
albedo = sqrt(u(:,:,:,1).^2 + u(:,:,:,2).^2 + u(:,:,:,3).^2);
%% Normalization
max_albedo = max(albedo(:));
albedo = albedo / max_albedo;
u = u / max_albedo;
%% showing x y z components
y = three_components(u);
%% Three view
three(albedo, 5, loop);
saveas(gcf,'three view.png')
threshold_rate = 0.15;
albedo(albedo < threshold_rate) = 0;
three(albedo,6,loop);
saveas(gcf,'three view after hard-thresholding.png')
