# Supplementary material for: Non-line-of-sight reconstruction with signal–object collaborative regularization
Source: Light Sci Appl. 2021 Sep 24;10:198. doi: 10.1038/s41377-021-00633-3 (PMC8463571; doi:10.1038/s41377-021-00633-3)
Supplement: Supplementary file 2 — Dataset [file 41377_2021_633_MOESM2_ESM.zip › NLOS_SOCR_code/NLOS_SOCR_reconstructions/non-confocal/measured_data/demo_NLOS/inverse problem solver/compute_geometry.m]

%% Compute acquisition geometry
fprintf('Compute non_confocal acquisition geometry\n')
tic
[dJJ,dKK,dLL] = meshgrid(C_d(1,2) - yg * by,C_d(1,1) - xg * bx,C_d(1,3) - zg * bz);
[iJJ,iKK,iLL] = meshgrid(iymin:iymax,ixmin:ixmax,izmin:izmax);
iJJ = by * iJJ; iKK = bx * iKK; iLL = bz * iLL;

dn_vec = sqrt(dJJ.^2 + dKK.^2 + dLL.^2); dn_vec_vm3 = repmat(dn_vec.^(-3), 1,1,1,3);
in_vec = sqrt(iJJ.^2 + iKK.^2 + iLL.^2); in_vec_m2 = in_vec .^ (-2);
dn_vec_vm3(:,:,:,1) = dKK .* dn_vec_vm3(:,:,:,1);
dn_vec_vm3(:,:,:,2) = dJJ .* dn_vec_vm3(:,:,:,2);
dn_vec_vm3(:,:,:,3) = dLL .* dn_vec_vm3(:,:,:,3);
toc
N_max = ceil ( ( max(dn_vec(:)) + max(in_vec(:)) ) / c / delta_t ) ;
clear iJJ iKK iLL dJJ dKK dLL
