# Supplementary material for: Non-line-of-sight reconstruction with signal–object collaborative regularization
Source: Light Sci Appl. 2021 Sep 24;10:198. doi: 10.1038/s41377-021-00633-3 (PMC8463571; doi:10.1038/s41377-021-00633-3)
Supplement: Supplementary file 2 — Dataset [file 41377_2021_633_MOESM2_ESM.zip › NLOS_SOCR_code/NLOS_SOCR_reconstructions/non-confocal/measured_data/demo_NLOS/inverse problem solver/con_pcg_prior_solve_g.m]

function x = con_pcg_prior_solve_g(Loss_Sig,dxmin,dymin,dzmin,xg,yg,zg,equi_parameter,b,x0,kernel,...
    num_measure, N_max, num_grid, max_iter, max_r_tol,...
    C_d_ind,in_vec,dn_vec,dn_vec_m2,in_vec_vm3,cdeltat)
lxs = length(xg); lys = length(yg); lzs = length(zg); l_ker = length(kernel);
nb = norm(b); r_err = NaN * zeros(1,max_iter);
x = x0;
r = b - AA( x,equi_parameter,num_measure,num_grid,kernel,l_ker,...
    zg,yg,xg,lzs,lys,lxs,N_max,C_d_ind,in_vec,dn_vec,dn_vec_m2,in_vec_vm3,cdeltat );
rr = r' * r; p = r; r_err(1) = norm(r)/nb;
if r_err(1) >= max_r_tol
    for k = 2:max_iter   
        AAp = AA( p,equi_parameter,num_measure,num_grid,kernel,l_ker,...
                  zg,yg,xg,lzs,lys,lxs,N_max,C_d_ind,in_vec,dn_vec,dn_vec_m2,in_vec_vm3,cdeltat);
        pAAp = p' * AAp;
        alpha = rr / pAAp;
        x_new = x + alpha * p;
        r_new = r - alpha * AAp;        
        r_err(k) =  norm(r_new)/nb;
        if r_err(k) < max_r_tol
            x = x_new;
            break
        end        
        rr_new = r_new' * r_new;
        beita = rr_new / rr;
        p = r_new + beita * p;
        x = x_new;
        r = r_new;
        rr = rr_new;
    end
end

function y = AA( x,equi_parameter,num_measure,num_grid,kernel,l_ker,...
        zg,yg,xg,lzs,lys,lxs,N_max,C_d_ind,in_vec,dn_vec,dn_vec_m2,in_vec_vm3,cdeltat )
x = reshape(x,lxs,lys,lzs,3);
y = zeros(lxs,lys,lzs,3);    
parfor s = 1:num_measure
    if Loss_Sig(s) == 1 , continue, end
    mid = zeros(N_max,1);
    temp_y = zeros(lxs,lys,lzs,3);
    
    d_int = C_d_ind(s,:);
    temp_x_ind = xg - d_int(1) - dxmin + 1;
    temp_y_ind = yg - d_int(2) - dymin + 1;
    temp_z_ind = zg - d_int(3) - dzmin + 1;
    
    dn_vec_temp = dn_vec( temp_x_ind , temp_y_ind, temp_z_ind );
    Arr1 = ceil( (in_vec + dn_vec_temp) / cdeltat );
    Ask1 = repmat( dn_vec_m2( temp_x_ind, temp_y_ind, temp_z_ind ),1,1,1,3) .* in_vec_vm3;
    
    for conv_bin = 1:l_ker        
            temp = sum( kernel(conv_bin) * Ask1 .* x, 4); temp = temp(:);
            mid = full(sparse( Arr1(:) + conv_bin - 1,ones(num_grid,1),temp, N_max, 1));
    end
    for conv_bin = 1:l_ker
    temp_y = kernel(conv_bin) * Ask1(:,:,:,:) .* repmat(mid(Arr1 + conv_bin - 1),1,1,1,3);
    end
    y = y + temp_y;
end 
y = equi_parameter * x + y;
y = y(:);
end
end
