# Supplementary material for: Non-line-of-sight reconstruction with signal–object collaborative regularization
Source: Light Sci Appl. 2021 Sep 24;10:198. doi: 10.1038/s41377-021-00633-3 (PMC8463571; doi:10.1038/s41377-021-00633-3)
Supplement: Supplementary file 2 — Dataset [file 41377_2021_633_MOESM2_ESM.zip › NLOS_SOCR_code/NLOS_SOCR_reconstructions/non-confocal/measured_data/demo_NLOS/inverse problem solver/cube2vec.m]

function fai = cube2vec( Fai )
[lxs,lys,lzs] = size(Fai);
lxyzs = lxs*lys*lzs;
fai = NaN * zeros(lxyzs,1);
col = 0;
for jjj = 1:lxs
    for kkk = 1:lys
        for lll = 1:lzs
            col = col + 1;
            fai(col) = Fai(jjj,kkk,lll);
        end
    end
end
end
